# Supplementary material for: Combined Photothermal and Photodynamic Therapy for Cancer Treatment Using a Multifunctional Graphene Oxide
Source: Pharmaceutics. 2022 Jun 28;14(7):1365. doi: 10.3390/pharmaceutics14071365 (PMC9318106; doi:10.3390/pharmaceutics14071365)
Supplement: Supplementary file 1 [file pharmaceutics-14-01365-s001.zip]

Archive with 1 entries (1 files):
- pharmaceutics-1737637-supplementary.pdf
